# Supplementary material for: Associations between corticosteroid dosage and clinical outcomes in patients with hypoxemic COVID-19 pneumonia: A retrospective cohort study
Source: PLoS One. 2024 Sep 6;19(9):e0308069. doi: 10.1371/journal.pone.0308069 (PMC11379263; doi:10.1371/journal.pone.0308069)
Supplement: S1 Data — (XLSX) [file pone.0308069.s006.xlsx]

## Sheet: data
CaseNo	DOSwhenadmittoICU	Hemoperfusion	Age	Gender	BWkg	Htcm	BMIkgm2	Fever	Fatigue	Myalgia	Drycough	Productivecought	Sorethroat	Nasalcongest	Rhinorrhea	Hemoptysis	Shortnessbreath	NauseaVomiting	Diarrhea	Headache	DM	HTN	COPD	CAD	CHF	CKD	Chronic_liver_disease	Cerebrovascular_disease	ObesityBMI25	Cancer	Immunosuppress	ARDS	Cardiomyopathy	AKI	Rhabdomyolysis	DVT	Pulmonary_embolism	HRatfirstadmission	SBPatfirstadmission	DBPatfirstadmission	MAPatfirstadmission	RRatfirstadmission	BTatfirstadmission	Norepinephrine	Dopamine	Adrenaline	Dobutamine	Tracheostomyyes1no0	APACHEIIatBaseline
252	3	1	80	1	66	160	25.7812	1	1	1	0	0	1	0	0	0	0	0	1	0	1	1	0	0	0	1	0	0	0	0	0	1	0	0	0	0	0	92	137	75	95.6667	24	37	1	0	1	0	0	9
54	1	0	48	2	81	165	29.7521	1	0	0	1	0	1	0	1	0	1	0	0	0	1	1	0	0	0	0	1	0	1	0	0	0	0	1	0	0	0	98	121	99	106.333	24	36	0	0	0	0	0	NA
121	3	0	60	1	65	170	22.4913	0	0	1	1	0	0	0	0	0	0	0	0	1	1	0	0	0	0	0	0	0	0	0	0	0	0	0	0	0	0	82	126	68	87.3333	20	37.6	0	0	0	0	0	NA
55	8	0	32	2	82	165	30.1194	1	0	1	1	0	1	0	0	0	0	0	0	1	0	0	0	0	0	0	0	0	1	0	0	0	0	0	0	0	0	75	122	82	95.3333	20	36.8	0	0	0	0	0	NA
257	9	0	55	1	64	162	24.3865	1	0	0	1	0	0	0	0	0	0	0	0	0	0	0	0	0	0	0	1	0	0	0	0	1	0	0	0	0	0	56	146	85	105.333	18	36.5	1	1	0	0	0	9
4	5	0	45	2	67	155	27.8876	1	0	0	0	0	0	0	0	0	1	0	1	0	0	1	0	0	0	0	0	0	1	0	0	0	0	0	0	0	0	110	141	85	103.667	20	37.3	0	0	0	0	0	NA
265	21	0	55	2	70	155	29.1363	1	0	1	0	0	0	0	0	0	0	0	0	0	0	1	0	0	0	0	0	0	1	0	0	1	0	1	0	0	0	114	114	100	104.667	34	36	1	0	1	0	0	18
63	6	0	44	2	66	155	27.4714	1	0	1	1	0	0	0	0	0	1	0	1	0	0	0	0	0	0	0	0	0	0	0	0	0	0	0	0	0	0	90	114	81	92	18	36.7	0	0	0	0	0	2
271	13	0	69	1	85	160	33.2031	0	0	0	0	1	0	0	0	0	1	0	0	0	1	1	0	0	0	1	0	0	1	0	0	1	1	1	0	0	0	56	118	77	90.6667	18	36.5	1	0	0	0	0	NA
245	2	0	87	1	62	160	24.2188	1	0	0	0	0	0	0	0	0	0	0	0	0	0	1	0	0	0	1	0	1	0	0	0	1	0	1	1	0	0	103	138	81	100	26	38.4	1	0	0	0	0	11
119	9	0	68	1	60	160	23.4375	0	0	0	0	0	1	0	0	0	1	1	1	0	0	1	0	0	0	1	0	0	0	0	0	0	0	1	0	0	0	130	135	96	109	28	36	0	0	0	0	0	16
53	9	0	53	1	66	184	19.4943	1	0	0	1	0	0	0	0	0	1	0	0	0	1	1	0	0	0	0	0	0	0	0	0	0	0	0	0	0	0	100	140	95	110	40	37	0	0	0	0	0	NA
120	7	0	73	1	54	161	20.8325	0	0	0	0	1	0	0	0	0	1	1	0	1	1	1	0	0	0	0	0	0	0	0	0	0	0	0	0	0	0	70	116	60	78.6667	20	36.8	0	0	0	0	0	NA
118	8	0	18	2	65	170	22.4913	1	0	0	0	1	0	1	0	0	0	0	0	0	1	0	0	0	0	0	0	0	0	0	0	0	0	0	0	0	0	106	116	86	96	20	36.6	0	0	0	0	0	3
56	3	1	70	1	45	161	17.3604	1	0	0	0	1	0	0	0	0	1	0	0	0	0	1	0	1	0	1	0	0	0	0	1	1	0	1	0	0	0	112	127	72	90.3333	24	38.6	0	0	0	0	0	22
117	9	0	34	1	106	180	32.716	0	1	0	0	1	0	0	1	0	1	0	1	1	0	0	0	0	0	0	0	0	1	0	0	0	0	0	0	0	0	102	141	100	113.667	20	37.3	0	0	0	0	0	NA
267	10	0	61	1	61	171	20.8611	0	0	0	0	1	1	0	1	0	1	0	0	0	1	1	0	1	0	1	0	0	0	0	0	1	0	1	0	0	0	86	93	71	78.3333	18	36.5	1	0	1	0	0	20
226	3	0	78	1	65	165	23.8751	1	0	0	0	1	0	0	0	0	1	0	0	0	1	0	1	0	0	0	0	0	0	0	0	1	0	1	0	0	0	84	137	69	91.6667	28	37	1	0	0	0	0	13
50	1	0	46	2	65	158	26.0375	0	0	0	0	1	0	0	1	0	1	0	0	0	0	0	0	0	0	0	0	0	1	0	0	0	0	0	0	0	0	102	127	77	93.6667	24	36.6	0	0	0	0	0	NA
114	6	0	71	1	89	176	28.7319	0	0	0	0	1	0	1	0	0	0	0	0	0	0	1	0	0	0	1	0	0	0	0	0	0	0	0	0	0	0	84	123	74	90.3333	20	36.1	0	0	0	0	0	NA
113	13	0	87	1	50	155	20.8117	1	0	0	1	0	0	0	0	0	1	0	0	0	0	0	0	1	0	0	0	0	0	0	0	0	0	0	0	0	0	54	163	87	112.333	28	36.3	0	0	0	0	0	NA
51	5	0	41	1	96	160	37.5	1	1	0	0	1	0	0	0	0	1	0	0	0	0	0	0	0	0	0	0	0	1	0	0	0	0	0	0	0	0	108	138	97	110.667	22	37.9	0	0	0	0	0	NA
48	2	0	70	1	54	157	21.9076	0	0	0	1	0	0	0	0	0	1	0	0	0	1	1	0	0	0	0	0	0	0	0	0	0	0	0	0	0	0	82	163	104	123.667	22	36.6	0	0	0	0	0	NA
116	4	0	66	1	75	175	24.4898	1	0	0	0	0	0	0	0	0	0	0	1	0	0	0	0	1	0	0	0	0	0	0	0	1	0	0	0	0	0	84	141	93	109	16	36.2	0	0	0	0	0	9
49	5	1	44	1	85	180	26.2346	0	0	0	0	0	0	0	0	0	1	1	0	0	0	0	0	0	0	0	0	0	1	0	0	1	0	0	0	0	0	98	112	84	93.3333	22	38.4	0	0	0	0	0	5
115	7	0	61	1	81	172	27.3797	1	0	1	0	1	0	0	1	0	0	0	1	0	1	1	0	0	0	0	0	0	1	0	0	0	0	0	0	0	0	74	126	56	79.3333	30	36	0	0	0	0	0	NA
67	5	0	50	1	68	180	20.9877	0	0	0	0	1	0	0	0	0	1	0	0	0	0	1	0	0	0	1	0	0	0	0	0	0	0	0	0	0	0	78	150	79	102.667	20	37.5	0	0	0	0	0	NA
218	5	1	72	2	65	152	28.1337	0	0	0	1	0	0	0	1	0	0	0	0	0	1	1	0	0	0	0	0	0	1	0	0	1	0	1	0	0	0	94	161	71	101	20	36.1	0	0	0	0	0	10
52	9	0	34	1	106	180	32.716	0	1	0	0	1	0	0	1	0	0	0	1	1	0	0	0	0	0	0	0	0	0	0	0	0	0	0	0	0	0	102	141	100	113.667	20	39.7	0	0	0	0	0	NA
61	6	0	65	1	61	165	22.4059	1	0	0	0	1	0	0	1	0	0	0	0	0	1	1	0	0	0	0	0	0	0	0	0	0	0	0	0	0	0	68	140	92	108	26	37.7	0	0	0	0	0	11
107	2	0	98	1	79	175	25.7959	1	0	0	0	0	0	0	1	0	0	0	0	0	1	1	0	1	0	1	0	1	1	0	0	0	0	1	0	0	0	74	171	79	109.667	20	37.3	0	0	0	0	0	NA
111	2	0	62	1	76	173	25.3934	1	0	0	0	0	0	0	1	0	0	0	0	0	0	1	0	0	0	1	0	1	1	2	0	0	0	0	0	0	0	80	182	96	124.667	22	39	0	0	0	0	0	NA
109	6	0	50	1	50	160	19.5312	1	0	0	1	0	0	0	0	0	1	0	0	0	0	0	0	0	0	0	0	0	0	0	0	0	0	0	0	0	0	80	112	86	94.6667	20	37	0	0	0	0	0	NA
110	1	0	66	1	68	164	25.2826	0	0	0	0	0	0	0	0	0	0	0	0	0	1	0	0	0	0	0	0	1	1	0	0	0	0	0	0	0	0	70	160	84	109.333	20	37	0	0	0	0	0	NA
108	4	0	86	1	64	164	23.7954	1	0	0	0	1	0	0	0	0	1	0	0	0	0	1	1	1	0	1	0	1	0	0	0	0	0	0	0	0	0	90	138	90	106	30	38.1	0	0	0	0	0	NA
112	4	0	59	1	95	165	34.8944	1	0	1	0	0	0	0	0	0	0	0	1	0	1	0	0	0	0	0	0	0	1	0	0	0	0	0	0	0	0	90	108	68	81.3333	36	38	0	0	0	0	0	NA
46	1	0	54	1	60	168	21.2585	0	1	0	1	0	0	0	0	0	1	0	0	0	0	1	0	0	0	0	0	1	0	0	0	0	0	1	0	0	0	101	101	68	79	36	37.7	0	0	0	0	0	7
45	12	0	43	2	130	164	48.3343	1	0	0	1	0	1	0	0	0	0	0	0	0	0	1	0	0	0	0	0	1	1	0	0	0	0	0	0	0	0	72	111	75	87	22	36.5	0	0	0	0	0	NA
125	16	0	29	2	50	150	22.2222	1	0	0	1	0	0	0	1	0	0	0	0	0	0	0	0	0	0	0	0	0	0	0	0	0	0	0	0	0	0	72	118	95	102.667	30	36.6	0	1	0	0	0	7
251	2	0	61	1	65	165	23.8751	1	0	0	0	1	0	0	0	0	1	0	0	0	0	0	0	0	0	0	0	1	0	0	0	0	0	0	0	0	0	108	146	98	114	24	37	0	0	0	0	0	12
104	4	0	71	1	47	168	16.6525	1	0	0	1	0	0	0	0	0	1	0	0	0	0	0	1	0	0	0	0	0	0	1	0	0	0	0	0	0	0	96	126	74	91.3333	22	37	0	0	0	0	0	NA
103	9	0	59	1	77	160	30.0781	1	0	1	0	1	1	0	1	0	0	0	0	0	0	1	0	0	0	0	0	0	0	0	0	0	0	0	0	0	0	96	134	98	110	20	36.7	0	0	0	0	0	NA
41	6	1	58	1	72	170	24.9135	1	1	1	1	0	0	0	1	0	1	0	0	0	0	1	0	0	0	0	0	0	0	0	0	1	0	0	0	0	0	100	118	70	86	24	37.3	0	0	0	0	0	5
263	5	1	51	2	61	160	23.8281	1	0	0	1	0	0	0	0	0	0	0	0	0	1	1	0	0	0	0	0	0	0	0	1	1	0	0	0	0	0	86	126	96	106	20	36.8	0	0	0	0	0	2
266	13	0	59	2	61	150	27.1111	1	1	0	0	1	0	0	0	0	1	0	0	0	0	0	0	0	0	0	0	0	1	0	0	0	0	0	0	0	0	90	101	70	80.3333	18	37.5	0	0	0	0	0	7
40	9	0	30	1	130	180	40.1235	1	0	0	1	0	0	0	0	0	1	0	0	0	1	0	0	0	0	0	0	0	1	0	0	1	0	0	0	0	0	88	120	83	95.3333	32	36.3	0	0	0	0	0	NA
42	9	0	69	1	60	170	20.7612	1	0	0	1	0	0	0	0	0	0	0	0	0	0	0	0	0	0	0	0	0	0	0	0	1	0	1	0	0	0	90	150	99	116	28	36.1	0	0	0	0	0	NA
1	7	0	84	1	60	165	22.0386	1	1	0	1	0	0	0	0	0	0	0	0	0	1	1	0	0	0	0	0	0	0	0	0	0	0	0	0	0	0	65	140	75	96.6667	24	36.3	0	0	0	0	0	8
73	7	0	63	1	110	169	38.5141	0	0	0	0	0	0	0	0	0	1	0	0	0	1	0	0	0	0	1	1	0	1	0	1	0	0	1	0	0	0	76	149	87	107.667	20	37.7	0	0	0	0	0	NA
74	6	0	75	1	60	160	23.4375	0	0	0	0	0	0	0	0	0	0	0	1	0	0	0	0	0	0	0	0	0	0	0	0	0	0	0	0	0	0	110	179	110	133	20	36.1	0	0	0	0	0	NA
75	11	0	72	1	60	166	21.7738	0	1	0	1	0	0	0	0	0	1	0	0	0	1	1	0	1	0	0	0	0	0	0	0	0	0	0	0	0	0	60	153	70	97.6667	22	36.8	0	0	0	0	0	NA
66	5	0	82	1	73	155	30.385	1	1	0	1	0	0	0	0	0	1	0	0	0	1	1	0	1	0	1	0	0	1	0	0	0	0	0	0	0	0	70	116	62	80	22	36.8	0	0	0	0	0	NA
10	4	1	60	1	65	160	25.3906	1	0	0	1	0	0	0	0	0	1	0	0	0	0	1	0	0	0	0	0	1	1	0	0	1	0	1	0	0	0	108	119	69	85.6667	25	36.8	0	0	0	0	0	8
11	7	0	67	1	88	168	31.1791	1	0	1	1	0	0	0	0	0	1	0	0	0	1	1	0	1	0	0	0	0	1	0	0	0	0	0	0	0	0	90	128	76	93.3333	30	38.9	0	0	0	0	0	NA
100	2	0	52	1	44	160	17.1875	0	0	0	0	0	0	0	0	0	1	0	0	1	0	0	0	0	0	0	0	0	0	0	0	0	0	0	0	0	0	72	94	63	73.3333	24	36.6	0	0	0	0	0	NA
37	7	1	25	2	101	163	38.0142	1	1	1	1	0	0	0	0	0	1	0	0	0	0	0	0	0	0	0	0	0	1	0	0	0	0	0	0	0	0	110	145	84	104.333	34	37	0	0	0	0	0	3
76	4	0	81	1	71	165	26.079	0	0	0	0	1	0	0	0	0	0	0	0	0	1	1	0	0	0	1	0	0	1	0	0	0	0	0	0	0	0	90	140	70	93.3333	28	36.8	0	0	0	0	0	NA
16	4	1	82	2	65	159	25.711	0	1	0	1	0	0	0	0	0	0	0	0	0	1	1	0	0	0	1	0	0	1	0	0	0	0	1	0	0	0	88	144	69	94	22	38.3	0	0	0	0	0	NA
190	5	0	85	1	55	165	20.202	1	0	0	0	1	0	0	0	0	1	0	0	0	0	1	1	1	0	0	0	0	0	0	0	1	0	1	0	0	0	51	123	76	91.6667	20	35.2	1	0	0	0	0	14
7	8	0	29	1	115	168	40.7455	1	0	0	0	1	0	0	0	0	1	0	0	0	0	0	0	0	0	0	0	0	1	0	0	1	0	0	0	0	0	84	154	53	86.6667	26	36.9	0	0	0	0	0	5
34	2	0	68	1	85	159	33.6221	1	1	0	0	0	0	0	0	0	0	0	1	0	1	1	0	0	0	0	0	0	1	0	0	0	0	0	0	0	0	88	119	79	92.3333	20	38.2	0	0	0	0	0	NA
36	8	0	37	2	70	155	29.1363	0	0	0	1	0	0	0	0	0	0	0	0	0	0	0	0	0	0	0	0	0	1	0	0	0	0	0	0	0	0	118	104	89	94	26	37	0	0	0	0	0	NA
35	10	0	21	1	94	176	30.3461	1	0	1	1	0	0	0	0	0	1	1	1	0	0	0	0	0	0	0	0	0	1	0	0	0	0	0	0	0	0	104	155	89	111	22	38.8	0	0	0	0	0	NA
123	8	0	60	1	95	180	29.321	1	0	1	0	0	0	0	0	0	0	0	1	0	0	0	0	0	0	0	0	0	1	0	0	0	0	0	0	0	0	80	148	89	108.667	20	36.7	0	0	0	0	0	7
262	8	0	51	1	94	178	29.668	1	0	1	0	0	0	0	0	0	0	0	1	0	0	1	0	0	0	0	0	0	1	0	0	0	0	0	0	0	0	88	117	83	94.3333	22	37.9	0	0	0	0	0	6
15	3	0	75	1	60	162	22.8624	1	0	0	1	0	0	0	0	0	1	0	0	0	1	1	0	0	0	0	0	0	0	0	0	1	0	0	0	0	0	68	134	68	90	22	36	0	0	0	0	0	NA
71	5	0	61	2	50	150	22.2222	0	1	0	0	0	0	0	0	0	1	0	0	0	1	1	0	0	0	0	0	1	0	0	0	0	0	0	0	0	0	98	141	90	107	20	36.8	0	0	0	0	0	NA
65	4	0	64	1	60	160	23.4375	1	0	0	0	0	0	0	0	0	1	1	0	0	1	1	0	0	0	1	0	1	0	0	0	0	0	0	0	0	0	104	157	94	115	24	36.2	0	0	0	0	0	20
44	2	1	61	1	43.6	160	17.0312	1	1	0	1	0	0	0	0	0	1	0	0	0	1	1	0	1	0	1	0	0	0	0	1	0	0	0	0	0	0	80	158	76	103.333	20	36.4	0	0	0	0	0	12
102	15	0	59	1	70	165	25.7117	0	0	0	0	1	0	0	1	0	0	0	0	0	1	1	0	0	0	0	0	0	1	0	0	0	0	0	0	0	0	73	156	101	119.333	23	36.2	0	0	0	0	0	NA
39	7	1	36	2	64	156	26.2985	1	1	0	1	0	0	0	0	0	1	0	1	0	0	1	0	0	0	1	0	0	0	0	1	0	0	1	0	0	0	102	142	89	106.667	24	37.9	0	0	0	0	0	16
72	6	0	62	1	57	168	20.1956	1	1	0	1	0	0	0	1	0	0	1	0	0	0	1	0	1	0	1	0	0	0	0	0	0	0	1	0	0	0	106	157	90	112.333	22	38.4	0	0	0	0	0	18
122	7	0	41	1	65	155	27.0552	1	0	0	0	1	0	0	0	0	0	0	1	0	0	0	0	0	0	0	0	0	1	0	0	0	0	0	0	0	0	100	117	78	91	40	40	0	0	0	0	0	NA
159	9	0	57	2	66	150	29.3333	1	0	0	1	0	0	0	0	0	1	0	0	0	1	0	0	0	0	1	0	0	1	0	1	1	0	0	0	0	0	96	112	82	92	20	36.4	1	0	0	0	0	NA
99	5	0	42	1	79	175	25.7959	0	0	0	1	0	0	0	0	0	1	0	0	0	0	1	0	0	0	1	0	0	1	0	#NULL!	0	0	0	0	0	0	68	107	64	78.3333	20	36.8	1	0	0	0	0	NA
172	9	0	82	1	58	160	22.6562	0	1	1	1	0	0	0	0	0	0	0	1	0	1	1	0	0	0	0	0	0	0	0	0	1	1	1	0	0	0	86	121	50	73.6667	20	36.3	1	0	1	0	0	20
198	8	0	64	2	45	150	20	1	0	1	1	0	1	0	0	0	0	0	0	0	1	0	0	0	0	1	0	0	0	0	0	1	0	1	0	0	0	80	150	78	102	20	38.9	1	0	0	0	0	12
148	6	0	61	1	96	175	31.3469	1	0	1	0	1	1	0	0	0	0	0	0	0	0	0	0	0	0	0	0	0	1	0	0	1	0	1	0	0	0	92	135	89	104.333	30	36.6	1	0	1	0	0	16
147	10	0	47	1	140	180	43.2099	1	0	1	1	0	0	1	0	0	1	0	0	0	1	1	0	0	0	0	0	0	1	0	0	1	0	1	0	0	0	88	103	79	87	32	37.6	1	0	0	0	0	NA
183	8	1	57	1	60.3	165	22.1488	0	1	0	1	0	0	0	0	0	0	0	0	0	0	0	0	0	0	0	0	0	0	0	0	1	0	1	0	0	0	62	105	75	85	20	36.2	1	0	0	0	0	11
214	2	0	79	1	60	172	20.2812	1	0	0	0	0	0	0	0	0	1	0	0	0	0	0	0	0	0	0	0	0	0	0	#NULL!	1	0	0	0	0	0	80	171	78	109	20	36.3	1	0	0	0	0	NA
142	13	0	63	1	55	155	22.8928	1	0	0	0	1	1	0	1	0	0	0	0	0	0	0	0	0	0	0	0	0	0	0	0	1	1	0	0	0	0	106	101	76	84.3333	32	38.7	1	0	0	0	0	9
105	13	0	72	1	65	170	22.4913	1	0	0	0	0	0	0	1	0	1	0	0	0	0	1	0	0	0	0	0	0	0	0	0	0	0	0	0	0	0	89	128	76	93.3333	28	36.9	0	0	0	0	0	NA
130	13	0	69	2	47	156	19.313	1	0	0	1	0	1	0	0	0	0	0	0	0	1	1	0	0	0	0	0	0	0	0	0	1	0	1	0	0	1	76	101	48	65.6667	20	36.9	1	0	0	0	1	12
101	14	0	75	2	57	154	24.0344	1	0	0	1	0	0	0	0	0	0	0	0	1	0	0	0	0	0	0	0	0	0	0	0	0	0	0	0	0	0	89	132	73	92.6667	22	37.5	0	0	0	0	0	6
258	15	0	23	2	42	155	17.4818	1	0	0	0	1	0	0	0	0	1	0	0	0	0	1	0	0	0	1	0	0	0	0	0	0	0	0	0	0	0	72	119	76	90.3333	28	37.4	1	0	1	0	0	6
160	13	0	69	1	50	158	20.0288	1	0	0	1	0	0	0	0	0	1	0	0	0	1	1	0	0	0	1	0	0	0	0	0	1	0	1	0	0	0	90	118	78	91.3333	30	34.2	1	0	1	0	0	24
182	14	1	67	1	65	167	23.3067	1	1	0	1	0	0	0	0	0	1	0	0	0	0	1	0	0	0	0	0	0	0	0	0	1	0	1	0	0	0	70	110	62	78	24	37.1	1	0	0	0	0	8
138	5	0	66	1	68	158	27.2392	0	0	0	0	1	0	0	0	0	1	0	0	0	0	1	0	0	0	0	0	0	1	0	0	1	0	1	0	0	0	60	93	72	79	30	36	1	0	0	0	1	13
150	14	0	80	1	50	165	18.3655	1	0	0	0	0	0	0	0	0	1	0	0	0	1	1	0	1	0	0	0	0	0	0	0	1	1	1	0	0	0	68	142	83	102.667	20	36	1	0	0	0	0	14
146	6	0	66	1	60	156	24.6548	1	0	0	1	0	0	0	1	0	1	0	0	0	1	0	0	0	0	0	0	0	0	0	0	1	0	1	0	0	1	108	165	99	121	23	36.5	1	0	1	0	0	11
169	12	1	68	1	95	170	32.872	1	1	1	1	0	1	0	1	0	1	0	0	0	1	1	0	0	0	1	0	0	1	0	1	1	0	1	0	0	0	69	153	71	98.3333	30	36.1	1	0	0	0	0	20
153	5	0	63	1	80	165	29.3848	1	0	1	0	1	0	0	0	0	1	0	0	0	0	0	0	0	0	0	0	0	1	0	0	1	0	1	0	0	0	100	153	92	112.333	35	36.8	1	0	1	0	0	13
253	12	0	92	2	65	155	27.0552	1	0	0	0	1	0	0	0	0	1	0	0	0	1	1	0	0	0	1	0	1	1	0	0	0	0	1	0	0	0	84	135	69	91	22	36.8	1	0	1	0	NA	NA
33	11	0	67	1	78	170	26.9896	1	1	0	0	0	0	0	0	0	0	0	0	1	1	1	0	1	0	1	0	0	1	0	0	1	0	1	0	0	0	76	132	79	96.6667	26	37.3	1	0	0	0	0	11
164	13	0	70	1	65	168	23.03	1	1	0	1	0	0	0	1	0	0	0	1	0	1	1	0	0	0	0	0	0	0	0	0	1	0	1	0	0	0	90	164	94	117.333	20	36.5	1	0	0	0	0	14
256	6	0	58	1	96	173	32.0759	1	0	0	0	1	0	0	0	0	1	0	0	0	0	1	0	0	0	0	0	0	1	0	0	1	0	0	0	0	0	68	154	86	108.667	22	37.3	0	0	0	0	0	NA
201	9	1	79	1	53.8	158	21.551	1	0	1	0	1	0	0	0	0	1	0	0	0	1	1	1	0	0	0	0	1	0	0	0	0	0	0	0	0	0	120	160	78	105.333	20	37.2	1	1	0	0	0	21
127	21	0	49	1	108	167	38.7249	1	0	0	1	0	0	0	0	0	0	0	0	0	1	0	0	0	0	0	0	0	1	0	0	1	0	0	0	0	0	88	123	85	97.6667	28	36.9	1	0	0	0	1	7
217	11	0	45	1	71	160	27.7344	1	0	0	1	0	1	0	0	0	0	1	1	0	0	1	0	0	0	0	0	0	1	0	0	1	0	1	0	0	0	98	138	97	110.667	20	39	0	0	0	0	0	8
38	10	1	70	2	78	150	34.6667	1	0	1	1	0	0	0	1	0	1	0	0	0	0	1	0	0	0	0	0	0	1	0	0	1	0	0	0	0	0	82	151	78	102.333	32	37	0	0	0	0	0	13
106	13	0	53	1	65	168	23.03	1	0	1	1	0	1	0	0	0	0	0	1	0	1	1	0	0	0	0	0	0	0	0	0	0	0	0	0	0	0	94	133	91	105	22	36.5	0	0	0	0	0	NA
9	16	0	36	1	84	165	30.854	0	1	0	1	0	0	0	0	0	1	0	0	0	0	1	0	0	0	0	0	0	1	0	0	1	0	0	0	0	0	114	159	116	130.333	26	36.2	0	0	0	0	0	8
131	20	0	63	1	80	170	27.6817	0	0	0	1	0	0	0	0	0	1	0	0	0	0	1	1	1	0	1	0	0	1	0	0	0	0	1	0	0	0	80	141	102	115	26	37.9	1	0	0	0	2	16
231	6	1	50	1	75	167	26.8923	1	1	1	1	0	0	0	0	0	1	0	1	0	0	0	0	0	0	0	0	0	0	0	0	1	0	1	0	0	0	116	107	65	79	22	39.3	0	0	0	0	0	12
137	3	0	63	2	35	155	14.5682	0	0	0	0	0	0	0	0	0	1	0	0	0	0	1	0	0	0	1	0	0	0	0	1	1	1	1	0	0	1	72	123	89	100.333	24	37.8	1	0	1	0	1	16
185	18	0	40	1	66	160	25.7812	0	0	1	1	0	0	0	0	0	1	0	0	0	1	0	0	0	0	0	0	0	0	0	0	1	0	0	0	0	1	82	108	78	88	20	36.2	1	0	0	0	0	6
241	8	1	82	1	56.4	165	20.7163	1	1	0	1	0	0	0	0	0	1	0	0	0	0	1	1	0	0	0	0	0	0	0	0	0	0	0	0	0	0	100	158	70	99.3333	20	36.7	0	0	0	0	0	14
167	6	1	28	1	105	185	30.6793	1	1	1	1	0	0	0	0	0	1	0	0	0	1	1	0	0	0	0	0	0	0	0	0	1	0	1	1	0	0	100	176	108	130.667	18	38.1	1	0	0	0	0	12
128	15	0	61	2	70	165	25.7117	1	1	1	0	0	0	0	0	0	1	0	0	1	1	0	0	0	0	0	0	0	1	0	0	1	0	0	0	0	1	80	155	87	109.667	20	39.9	1	0	0	0	1	11
124	9	0	82	1	55	153	23.4952	1	0	0	0	1	0	0	0	0	0	0	0	0	0	0	0	0	0	0	0	0	0	0	0	1	0	0	0	0	0	82	128	76	93.3333	20	37.5	0	0	0	0	0	NA
195	11	0	74	1	78	165	28.6501	0	0	1	1	0	0	0	1	1	0	0	0	0	1	1	0	0	0	1	0	0	1	0	0	1	0	1	0	0	0	76	142	68	92.6667	22	36.5	1	0	0	0	0	7
220	18	0	73	2	60	160	23.4375	0	0	0	1	0	1	0	0	0	0	0	0	0	1	1	0	0	0	0	0	0	0	0	0	1	0	1	0	0	0	80	137	67	90.3333	37	36	0	0	0	0	0	10
180	8	1	64	2	70	155	29.1363	0	1	0	1	0	0	0	0	0	0	1	0	1	1	1	0	0	0	0	0	0	1	0	0	1	0	1	0	0	0	104	140	89	106	30	36.3	0	0	0	0	0	6
58	4	0	77	2	62	159	24.5243	1	0	0	1	0	0	0	0	0	1	0	0	0	0	1	0	0	0	0	0	0	0	0	0	0	0	1	0	0	1	72	127	64	85	24	36.3	0	0	0	0	0	9
59	10	0	69	1	66	165	24.2424	1	0	0	0	1	0	0	0	0	1	0	0	0	1	1	0	0	0	0	0	1	0	0	0	0	0	1	0	0	0	78	156	81	106	30	36.9	0	0	0	0	0	NA
163	4	0	42	2	111	150	49.3333	1	0	0	1	0	1	0	0	0	1	0	0	0	0	0	0	0	0	0	0	0	1	0	0	1	0	0	0	0	0	110	109	82	91	55	36.5	1	0	0	0	0	12
173	15	0	25	2	93	140	47.449	0	0	0	0	0	0	0	0	0	0	0	0	0	0	0	0	0	0	0	0	0	1	0	0	0	0	0	0	0	0	104	117	66	83	20	37.6	1	0	0	0	0	2
6	12	0	72	1	74	160	28.9062	0	0	0	0	0	0	0	1	0	0	0	0	0	0	1	0	0	0	0	0	1	1	2	1	0	0	1	0	0	0	85	100	74	82.6667	20	39	1	0	0	0	0	NA
165	9	0	56	2	90	160	35.1562	0	0	0	0	0	0	0	0	0	1	0	0	0	0	1	0	0	0	0	0	0	0	0	0	1	0	0	0	0	0	78	177	100	125.667	31	38.2	1	0	0	0	0	NA
222	8	0	62	1	77.4	163	29.1317	0	0	0	0	0	0	0	0	0	0	0	0	0	1	1	0	0	0	0	0	0	1	0	0	1	0	0	0	0	0	94	136	88	104	34	36.6	1	0	0	0	0	9
135	4	1	41	1	81	171	27.7008	1	0	0	1	0	0	0	0	0	0	0	1	0	0	0	0	0	0	0	0	0	0	0	1	1	0	0	0	0	0	74	154	87	109.333	24	37.5	1	0	0	0	1	2
149	9	1	80	1	57	160	22.2656	1	0	0	0	1	0	0	0	0	1	0	0	0	1	0	0	0	0	1	0	0	0	0	0	1	0	1	0	0	0	82	157	74	101.667	20	37.8	1	0	0	0	1	23
155	17	0	80	1	65	165	23.8751	0	0	1	0	0	0	0	0	0	0	0	0	0	0	1	0	0	0	0	0	0	0	0	0	1	0	0	0	0	0	120	208	95	132.667	30	36.3	1	0	0	0	0	18
177	8	0	77	1	60	150	26.6667	1	0	0	1	0	0	0	0	0	1	0	0	0	0	0	1	0	0	0	0	0	0	0	0	1	1	0	0	0	0	125	151	91	111	20	38.5	1	0	0	0	0	13
158	8	0	69	1	67	163	25.2174	1	0	0	1	0	1	0	0	0	0	0	0	0	0	0	0	1	0	0	0	1	1	0	0	1	0	1	0	0	0	68	161	97	118.333	25	35.8	1	0	0	0	0	15
168	9	1	75	2	70	150	31.1111	1	0	0	0	0	0	0	0	0	1	0	0	0	0	0	0	0	0	0	0	0	0	0	0	1	0	0	0	0	1	76	120	80	93.3333	30	36.6	1	0	0	0	0	15
162	17	0	72	2	45	150	20	0	0	0	0	0	0	0	0	0	0	0	0	0	1	1	0	0	0	0	0	1	0	0	0	1	0	1	0	0	1	88	139	80	99.6667	26	36.1	1	0	0	0	0	8
176	2	0	61	1	87	167	31.1951	0	0	0	1	0	0	0	0	0	1	0	0	0	1	1	0	0	0	1	0	1	1	0	0	0	0	1	0	0	0	78	136	79	98	27	36.6	1	0	0	0	0	7
270	5	0	83	1	59	190	16.3435	1	0	0	1	0	0	0	0	0	1	0	0	0	0	1	0	0	0	1	0	0	0	0	0	0	1	0	0	0	0	88	149	77	101	30	36.4	1	0	1	0	0	NA
237	16	0	65	1	104	165	38.2002	0	0	0	1	0	0	0	0	0	1	0	1	0	1	0	0	1	0	1	0	0	1	0	0	1	0	1	0	0	1	80	124	72	89.3333	25	38.2	1	0	0	0	0	8
243	11	0	86	2	72.6	161	28.0082	1	0	0	1	0	1	0	0	0	0	0	0	0	1	1	0	0	0	0	0	0	1	0	0	1	0	0	0	0	0	120	164	93	116.667	16	35.5	1	0	1	0	0	NA
202	22	0	54	2	62	165	22.7732	0	0	0	0	0	0	0	0	0	1	1	1	0	0	1	0	0	0	0	0	0	0	0	1	1	0	1	0	0	0	110	176	92	120	24	36.8	1	0	0	0	0	16
230	8	0	66	1	70	170	24.2215	0	0	0	0	1	0	0	0	0	1	0	0	0	1	1	0	1	1	1	0	0	0	0	0	1	0	1	0	0	0	97	140	87	104.667	20	37.8	1	0	0	0	0	12
154	9	1	53	1	112	168	39.6825	1	0	0	1	0	0	0	1	0	0	0	0	0	1	1	0	0	0	0	0	0	1	0	0	1	0	0	0	0	0	80	101	54	69.6667	20	36.4	1	0	0	0	0	8
156	11	0	73	1	97	167	34.7807	0	0	0	0	0	0	0	0	0	1	0	0	0	0	1	0	0	0	0	0	0	1	0	0	1	0	1	0	0	1	75	116	54	74.6667	25	36.8	1	0	0	0	0	12
255	18	0	74	2	67	158	26.8386	0	0	0	1	0	1	1	0	0	1	0	1	0	1	1	0	0	0	1	0	0	1	0	0	1	0	1	0	0	0	78	106	54	71.3333	20	36.8	0	0	0	0	0	NA
151	10	0	85	1	65	170	22.4913	1	0	0	0	1	0	0	0	0	1	0	0	0	0	1	0	1	0	0	0	0	0	0	0	1	0	1	0	0	1	70	154	72	99.3333	24	36.1	1	0	0	0	0	8
139	14	0	74	1	59	158	23.634	1	0	0	1	0	1	0	0	0	0	0	0	0	1	1	0	0	0	0	0	0	0	0	0	1	0	1	0	0	0	78	182	94	123.333	28	37.8	1	0	0	0	0	11
191	10	0	65	1	98	170	33.91	0	1	0	0	0	0	0	0	0	1	0	0	0	1	1	0	0	0	0	0	0	1	0	0	1	0	1	0	0	0	82	153	95	114.333	22	36.5	0	0	0	0	0	13
178	8	0	60	1	95	170	32.872	1	0	0	1	0	0	0	0	0	1	0	0	0	1	1	0	0	0	0	0	0	1	0	0	1	0	1	0	0	0	94	154	95	114.667	28	37	1	0	1	0	0	9
174	7	1	62	1	75	167	26.8923	1	0	0	1	1	0	0	0	0	1	0	0	0	1	1	0	0	0	0	0	0	1	0	0	1	0	0	0	0	0	79	135	89	104.333	33	38.8	0	0	0	0	0	9
259	12	0	61	1	83	164	30.8596	1	0	0	1	0	0	0	0	0	1	0	0	0	0	1	0	0	0	0	1	0	1	0	0	1	0	0	0	0	0	100	144	74	97.3333	20	38	1	0	1	0	0	7
141	2	0	60	1	62	165	22.7732	1	1	1	1	0	1	0	0	0	0	0	0	0	0	1	0	0	0	0	0	1	0	0	0	1	0	0	0	0	0	103	149	90	109.667	20	37	0	0	0	0	1	9
134	13	0	55	1	73.9	180	22.8086	0	0	0	0	1	0	1	0	0	0	0	0	0	0	0	0	0	0	0	0	0	0	0	0	1	0	0	0	0	0	76	126	81	96	26	36.5	0	0	0	0	1	10
136	7	0	40	1	85	175	27.7551	1	0	0	1	0	0	0	0	0	1	0	1	0	0	1	0	0	0	1	0	0	1	2	0	1	0	0	0	0	0	77	113	71	85	25	36.2	0	0	0	0	1	18
129	10	1	64	2	53	145	25.2081	0	0	0	0	0	0	1	0	0	0	0	0	0	0	0	0	0	0	0	0	0	1	0	0	1	0	0	0	1	1	60	173	97	122.333	23	36.5	1	0	0	0	1	9
143	6	0	66	2	80	165	29.3848	0	0	0	1	0	0	0	0	0	1	0	0	0	0	1	0	0	0	0	0	0	1	1	0	1	0	0	0	0	1	70	120	60	80	21	37.3	1	0	0	0	1	9
161	23	0	41	1	74	175	24.1633	1	0	1	0	1	0	0	0	0	1	0	0	0	1	0	0	0	0	0	0	0	0	0	0	1	0	0	0	0	0	80	113	80	91	20	37.5	1	0	0	0	1	11
170	3	1	39	2	107	160	41.7969	1	1	1	1	0	1	0	0	0	1	1	0	1	1	1	0	0	0	0	0	0	1	0	0	1	0	0	0	0	0	125	150	100	116.667	54	40.3	1	0	1	0	0	20
21	1	0	79	1	42	165	15.427	1	0	0	1	0	0	0	0	0	1	0	0	0	1	1	1	1	0	0	0	0	0	0	0	0	0	1	0	0	0	52	119	53	75	20	36.2	0	0	0	0	0	NA
84	9	0	56	1	68	164	25.2826	1	0	0	1	0	0	0	0	0	1	0	0	0	1	0	0	0	0	1	0	0	1	1	1	0	0	0	0	0	0	74	112	80	90.6667	20	36.9	0	0	0	0	0	NA
254	5	1	53	2	54.4	163	20.475	1	0	0	1	0	0	0	0	0	1	0	0	1	0	0	0	0	0	0	1	0	0	0	1	1	0	1	0	0	0	70	127	65	85.6667	28	37.5	0	0	0	0	0	19
166	11	0	57	2	63.4	155	26.3892	1	0	0	1	0	0	0	0	0	0	0	0	0	0	1	0	0	0	0	0	0	1	0	0	0	0	1	0	0	1	84	130	106	114	16	37	1	0	0	0	1	9
26	7	0	70	1	65	153	27.7671	0	0	1	1	0	0	0	0	0	1	0	0	0	1	1	0	1	0	0	0	0	1	0	0	0	0	0	0	0	0	72	147	75	99	20	36.7	0	0	0	0	0	NA
24	6	0	66	1	74	170	25.6055	0	0	0	1	0	0	0	0	0	1	0	0	0	0	0	0	0	0	0	0	0	1	0	0	0	0	0	0	0	0	72	117	80	92.3333	20	38	0	0	0	0	0	NA
215	6	0	44	1	120	170	41.5225	1	0	0	0	1	0	0	0	0	0	0	1	0	1	1	0	0	0	0	0	0	1	0	0	1	0	0	0	0	0	88	141	89	106.333	36	37.4	1	0	0	0	0	NA
20	8	1	78	2	77	157	31.2386	1	1	0	0	1	0	0	0	0	1	1	0	0	0	1	0	1	0	0	0	0	0	0	0	0	0	0	0	0	0	78	150	74	99.3333	22	37.2	0	0	0	0	0	16
242	21	0	77	2	79.4	150	35.2889	1	0	1	1	0	0	0	0	0	0	0	0	0	1	1	0	0	0	0	0	0	1	0	0	0	0	0	0	0	0	58	116	71	86	14	36.3	0	0	0	0	0	15
93	1	0	79	1	68	163	25.5937	1	0	0	1	0	0	1	0	0	0	0	0	0	0	1	0	0	0	0	0	0	1	0	0	0	0	0	0	0	0	82	167	87	113.667	20	38.2	0	0	0	0	0	NA
192	6	0	67	1	50	158	20.0288	1	0	0	0	0	0	0	0	0	1	0	0	0	1	1	0	0	0	1	1	0	0	0	0	1	1	1	0	0	0	80	133	66	88.3333	22	37.1	0	0	0	0	0	11
204	7	0	63	2	47	150	20.8889	1	0	1	1	0	1	0	0	0	1	0	0	0	1	1	0	0	0	0	0	0	0	2	0	1	0	0	0	0	0	94	141	81	101	20	36.6	0	0	0	0	0	14
193	10	1	21	2	84	159	33.2265	1	1	0	0	1	1	0	1	0	1	1	0	1	0	0	0	0	0	0	0	0	0	0	0	1	0	0	0	0	0	77	109	59	75.6667	28	36.6	0	0	0	0	0	7
91	4	0	64	1	70	181	21.3669	0	0	0	0	0	0	0	0	0	0	0	0	0	0	0	0	0	0	0	0	0	0	0	0	0	0	0	0	0	0	60	130	74	92.6667	24	35.8	0	0	0	0	0	NA
197	18	0	65	2	85.7	170	29.654	1	0	0	1	0	0	0	0	0	1	0	0	0	1	1	0	0	0	0	0	0	1	0	0	1	0	0	0	0	0	90	142	106	118	16	38.5	0	0	0	0	0	16
98	9	0	54	1	67	170	23.1834	0	0	0	0	1	0	0	0	0	1	0	0	0	1	1	0	0	0	0	0	0	0	0	0	0	0	0	0	0	0	58	116	73	87.3333	20	37.2	0	0	0	0	0	8
96	7	0	72	1	83	164	30.8596	1	0	0	1	0	0	0	0	0	0	0	0	0	1	1	0	0	0	0	0	0	0	0	0	0	0	0	0	0	0	68	134	65	88	18	37.4	0	0	0	0	0	9
211	8	0	56	2	85	150	37.7778	1	0	0	1	0	1	0	0	0	1	0	0	0	1	1	0	0	0	0	0	0	0	0	0	1	0	1	0	0	0	106	150	85	106.667	20	37.7	1	0	0	0	0	9
31	12	1	65	1	70	160	27.3438	1	0	0	1	0	0	0	0	0	1	0	0	0	1	1	0	0	0	0	0	0	1	0	0	1	0	1	0	0	0	72	122	58	79.3333	36	36	0	0	0	0	0	11
87	10	0	69	1	73	165	26.8136	1	0	1	1	0	1	0	1	0	1	0	0	0	0	0	0	0	0	0	0	0	1	0	0	0	0	0	0	0	1	80	136	81	99.3333	20	38.8	0	0	0	0	0	NA
209	14	0	61	2	107	150	47.5556	0	0	0	0	1	0	0	0	0	1	0	0	0	0	0	0	0	0	0	0	0	1	0	0	1	0	0	0	0	0	76	133	84	100.333	30	37.6	1	0	0	0	0	7
86	8	0	66	2	103	165	37.8329	1	1	0	0	1	0	0	0	0	1	0	0	0	1	1	0	0	0	0	0	0	1	0	0	0	0	0	0	0	0	62	141	73	95.6667	19	37.4	0	0	0	0	0	12
234	9	0	63	1	63.8	162	24.3103	1	0	0	1	0	0	0	0	0	0	0	0	0	0	0	0	1	0	0	0	0	0	0	0	0	0	0	0	0	0	84	134	83	100	20	37.7	1	1	0	0	0	4
208	7	0	70	2	46	155	19.1467	1	0	0	0	1	1	0	1	0	1	1	1	0	1	1	0	0	0	0	0	0	0	0	0	1	0	0	0	0	0	90	125	75	91.6667	24	33.8	1	0	0	0	0	15
216	4	0	45	2	120	160	46.875	1	0	0	1	0	0	0	0	0	1	0	0	0	0	1	0	0	0	0	0	0	1	0	0	1	0	1	0	0	0	115	112	89	96.6667	27	40	1	0	0	0	0	16
221	6	0	65	2	50	155	20.8117	0	0	0	0	0	0	0	0	1	1	0	0	0	1	1	0	0	0	0	0	0	0	1	0	1	0	0	0	0	0	112	152	84	106.667	28	36	0	0	0	0	0	10
238	13	1	69	2	59	157	23.9361	0	0	0	1	0	0	0	0	0	0	0	0	0	0	0	0	0	0	0	0	0	0	0	0	1	0	1	0	0	0	74	119	74	89	36	36.6	1	0	0	1	0	10
224	21	0	59	1	90	168	31.8878	0	0	0	0	0	0	0	0	0	1	0	0	0	1	1	0	0	0	0	0	0	1	0	0	1	0	1	0	0	0	72	100	78	85.3333	24	36.6	1	0	0	0	0	10
27	9	0	37	1	79	156	32.4622	1	0	1	1	0	0	0	0	0	0	0	0	0	0	0	0	0	0	0	0	0	1	0	0	1	0	0	0	0	0	96	113	71	85	20	38.4	0	0	0	0	0	NA
25	12	0	51	2	115	155	47.8668	1	0	0	1	0	1	0	1	0	1	0	0	0	1	1	0	0	0	0	0	0	1	0	0	1	0	0	0	0	0	50	147	134	138.333	26	36	0	0	0	0	0	14
196	6	0	66	1	70	167	25.0995	1	0	0	0	1	0	0	0	0	1	0	0	0	0	0	0	0	0	0	0	0	1	0	0	1	0	1	0	0	0	56	157	80	105.667	20	34.8	0	0	0	0	0	17
229	10	0	63	1	89	172	30.0838	1	0	0	1	0	0	0	0	0	0	0	0	0	1	0	0	0	0	0	0	0	1	0	0	1	0	0	0	0	1	88	143	94	110.333	20	38.4	1	0	0	0	0	9
239	11	0	73	1	105	159	41.5332	0	0	0	1	0	0	0	1	0	1	0	0	0	1	1	0	0	0	0	0	0	1	0	0	1	0	0	0	0	0	92	159	82	107.667	20	39.1	0	0	0	0	0	NA
90	6	0	73	2	49	148	22.3703	0	1	0	0	0	0	0	1	0	0	0	0	0	0	1	0	0	0	0	0	0	0	0	1	0	0	0	0	0	0	91	134	82	99.3333	21	36.8	0	0	0	0	0	8
232	10	0	62	1	70	165	25.7117	1	0	0	1	0	0	0	0	0	1	1	1	0	1	0	0	0	0	0	0	0	1	0	0	1	0	0	0	0	0	68	134	79	97.3333	21	37.2	0	0	0	0	0	11
233	10	0	38	2	90	158	36.0519	1	0	0	0	1	0	0	1	0	0	0	0	0	0	0	0	0	0	0	0	0	1	0	0	1	0	0	0	0	0	74	108	77	87.3333	24	37.6	0	0	0	0	0	2
29	11	0	62	1	83	159	32.831	1	0	0	1	0	0	0	0	0	1	0	0	0	1	1	0	0	0	0	0	0	1	0	0	0	0	0	0	0	0	60	114	74	87.3333	22	36	0	0	0	0	0	NA
227	5	0	74	2	64	160	25	0	0	0	0	0	0	0	0	0	1	0	0	0	0	0	0	0	0	0	0	0	1	0	0	1	0	0	0	0	0	76	136	74	94.6667	26	36.7	0	0	0	0	0	10
88	12	0	40	1	69	173	23.0546	1	1	1	1	0	1	0	0	0	1	0	1	0	0	0	0	0	0	0	0	0	0	0	0	0	0	0	0	0	0	82	136	86	102.667	20	38.7	0	0	0	0	0	6
95	8	0	50	1	105	175	34.2857	1	0	0	1	0	0	0	0	0	0	0	0	0	0	0	0	0	0	0	0	0	1	0	0	0	0	0	0	0	0	116	130	81	97.3333	20	38	0	0	0	0	0	6
94	10	0	70	1	65	171	22.2291	1	0	0	1	0	0	0	0	0	1	0	0	0	1	1	0	1	0	0	0	1	0	0	0	0	0	1	0	0	0	65	117	70	85.6667	20	36	0	0	0	0	0	NA
249	14	0	64	2	105	170	36.3322	1	0	0	1	0	1	0	0	0	1	0	0	0	1	1	0	0	0	0	0	0	1	1	0	1	0	1	0	0	0	74	107	67	80.3333	24	37.6	1	0	0	1	0	7
30	8	1	53	2	76	166	27.5802	1	0	0	0	1	0	1	0	1	1	0	0	0	0	0	0	0	0	0	0	0	1	1	0	1	0	0	0	0	0	85	122	76	91.3333	26	37.5	0	0	0	0	0	12
240	7	0	61	2	50	150	22.2222	1	0	0	0	1	0	0	0	0	1	0	0	0	1	1	0	0	0	0	0	0	0	0	0	1	0	0	0	0	0	110	130	95	106.667	36	36.9	0	0	0	0	0	16
264	12	1	38	2	63	151	27.6304	0	0	0	1	0	1	0	0	0	1	0	0	0	0	0	0	0	0	0	0	0	0	0	0	0	0	0	0	0	0	100	101	65	77	20	36.5	0	0	0	0	0	8
85	16	0	28	2	91.6	164	34.0571	1	0	0	0	0	0	0	0	0	1	0	0	0	0	0	0	0	0	0	0	0	0	0	0	0	0	0	0	0	1	66	132	94	106.667	24	36.2	0	0	0	0	0	5
235	12	0	51	2	76	163	28.6048	1	1	0	0	1	0	0	0	0	0	0	0	0	1	0	0	0	0	0	0	0	1	0	0	1	0	0	0	0	0	80	105	70	81.6667	24	37.8	0	0	0	0	0	7
250	13	0	52	2	78	157	31.6443	1	0	0	1	0	0	0	0	0	1	0	0	0	0	0	0	0	0	0	0	0	0	0	0	1	0	0	0	0	0	66	111	74	86.3333	28	36.2	0	0	0	0	0	11
97	4	0	67	1	80	180	24.6914	0	0	0	0	1	0	0	0	0	1	0	0	0	1	0	0	0	0	0	0	0	0	0	0	1	0	1	0	0	0	100	190	90	123.333	26	37	0	0	0	0	0	15
244	7	0	31	2	54	160	21.0938	1	0	0	1	0	1	0	0	0	1	0	0	0	0	0	0	0	0	0	0	0	0	0	0	1	0	0	0	0	0	120	98	50	66	36	39.1	0	0	0	0	0	14
89	6	0	38	1	93	178	29.3524	1	0	0	1	0	0	0	0	0	0	0	0	0	0	1	0	0	0	0	0	0	1	0	0	0	0	0	0	0	0	101	140	79	99.3333	24	36.4	0	0	0	0	0	3
92	2	0	72	1	70	180	21.6049	1	0	0	1	0	0	0	0	0	0	0	0	0	1	0	0	0	0	1	0	0	0	0	0	0	0	1	0	0	0	86	108	85	92.6667	28	37	0	0	0	0	0	NA
22	11	0	60	1	100	175	32.6531	1	0	0	0	1	0	0	1	0	1	0	0	0	1	1	0	0	0	0	0	0	1	0	0	1	0	0	0	0	0	104	158	92	114	35	36	0	0	0	0	0	NA
28	12	0	51	1	104	160	40.625	1	0	0	1	0	1	0	0	0	1	0	0	0	1	1	0	0	0	0	0	0	1	0	0	0	0	0	0	0	0	108	150	90	110	28	36.8	0	0	0	0	0	8
19	8	0	76	1	52	162	19.8141	1	0	0	0	1	0	0	1	0	0	0	0	0	0	1	0	0	0	1	0	0	0	0	0	0	0	1	0	0	0	96	164	103	123.333	20	38.3	0	0	0	0	0	23
261	15	0	78	1	62	157	25.1532	0	0	0	0	1	0	0	1	0	1	0	0	1	0	1	0	0	0	0	0	1	1	0	0	1	0	0	0	0	0	80	139	80	99.6667	20	37.1	0	0	0	0	0	8
23	11	0	59	2	50	160	19.5312	1	0	0	0	0	1	0	0	0	0	0	0	0	1	1	0	0	0	0	0	0	0	0	0	0	0	0	0	0	0	120	120	92	101.333	24	36.8	0	0	0	0	0	10
268	11	0	30	2	70	159	27.6888	1	0	0	0	0	0	0	0	0	1	0	0	0	0	0	0	0	0	0	0	0	0	0	0	1	0	0	0	0	0	60	125	87	99.6667	22	36.9	0	0	0	0	0	7
32	4	0	64	1	52	169	18.2066	1	0	0	0	1	1	0	1	0	0	0	0	0	0	0	0	0	0	0	0	0	0	2	1	0	0	0	0	0	0	100	123	81	95	20	37	0	0	0	0	0	NA
140	11	0	58	2	70	156	28.764	1	0	0	1	0	1	0	0	0	1	0	1	0	1	1	0	0	0	1	0	0	1	0	0	1	0	1	0	0	1	74	185	103	130.333	24	36	1	0	1	0	0	NA
79	12	0	68	1	69	169	24.1588	0	0	0	0	0	0	0	0	0	1	0	0	0	0	0	0	0	0	0	0	0	0	0	0	0	0	0	0	0	0	100	141	92	108.333	20	36.2	0	0	0	0	0	8
157	5	1	48	1	80	170	27.6817	1	1	0	1	0	0	0	1	0	0	0	1	0	1	1	0	0	0	0	0	0	1	0	0	1	0	0	0	0	1	102	141	94	109.667	40	37.7	1	0	0	0	0	11
145	6	0	76	2	70	150	31.1111	1	0	0	0	1	0	0	0	0	1	0	0	0	0	0	0	0	0	0	0	0	0	0	0	1	0	1	0	0	0	64	114	62	79.3333	32	36.7	1	0	1	0	0	18
187	7	0	74	2	103	150	45.7778	0	0	0	0	0	0	0	0	0	1	0	0	0	1	1	0	0	1	0	0	0	1	0	0	1	0	1	0	0	0	70	113	92	99	28	36.6	1	1	1	0	0	11
43	13	0	54	2	42.5	160	16.6016	1	1	1	1	0	0	0	1	0	0	0	0	0	0	1	0	0	0	1	0	1	0	0	0	1	0	1	0	0	0	78	126	76	92.6667	20	37.7	1	0	0	0	0	NA
8	9	0	31	1	98	177	31.2809	1	1	0	0	0	0	0	0	0	1	0	0	0	0	0	0	0	0	0	0	0	1	0	0	0	0	0	0	0	0	81	132	81	98	19	38.1	0	0	0	0	0	NA
144	14	0	72	2	80	152	34.626	0	0	0	1	0	0	0	1	0	1	0	0	0	1	1	0	0	0	0	0	0	1	0	0	1	0	1	0	0	0	96	136	83	100.667	28	36.7	1	0	0	0	1	14
126	8	0	60	1	67	160	26.1719	0	0	0	1	0	0	0	0	0	1	0	1	1	1	0	0	0	0	0	0	0	0	0	0	0	0	0	0	0	1	96	124	113	116.667	26	36.5	0	0	0	0	0	9
133	8	0	62	2	76.9	167	27.5736	1	0	0	0	1	0	0	0	0	0	0	0	0	0	0	0	0	0	0	0	0	1	0	0	1	1	0	0	0	0	107	136	77	96.6667	20	36.4	1	0	1	0	0	3
60	7	0	44	1	65	160	25.3906	1	0	1	0	1	0	0	0	0	1	1	1	0	0	0	0	0	0	0	0	0	0	0	0	0	0	0	0	0	0	100	122	82	95.3333	20	36.6	0	0	0	0	0	NA
236	13	0	57	2	62	156	25.4767	1	0	1	0	1	0	0	0	0	1	0	1	0	0	0	0	0	0	0	0	0	1	0	0	1	0	0	0	0	0	82	138	69	92	20	37	0	0	0	0	0	NA
80	7	0	73	1	77	170	26.6436	0	1	0	0	1	1	0	0	0	1	0	0	0	1	1	0	0	0	0	0	0	1	0	0	0	0	0	0	0	0	125	134	82	99.3333	34	36.2	0	0	0	0	0	NA
83	3	0	44	1	96.5	169	33.7873	1	0	0	0	1	0	0	0	0	0	0	0	0	1	1	0	0	0	0	0	0	1	0	0	0	0	0	0	0	0	96	169	95	119.667	22	37.9	0	0	0	0	0	NA
82	4	0	38	1	78	165	28.6501	1	0	0	0	0	0	1	0	0	1	0	0	1	0	0	0	0	0	0	0	0	0	0	0	0	0	0	0	0	0	96	111	82	91.6667	20	38.7	0	0	0	0	0	NA
210	8	0	74	2	56	163	21.0772	0	0	0	1	0	0	0	0	0	1	0	0	1	0	0	0	0	0	0	0	0	0	0	0	1	0	0	0	0	1	78	124	66	85.3333	24	36.6	1	1	0	0	0	9
248	6	0	56	1	85	170	29.4118	0	1	0	0	0	0	0	0	0	0	0	1	0	1	1	0	1	0	1	0	0	0	0	0	0	0	1	0	0	0	104	124	86	98.6667	28	36.5	0	0	0	0	0	12
81	7	0	43	1	64	174	21.1389	1	0	0	0	1	1	0	0	0	0	0	0	0	1	1	0	0	0	1	0	0	0	0	0	0	1	0	0	0	0	58	174	80	111.333	20	38.5	0	0	0	0	0	9
18	7	0	48	1	93	170	32.1799	0	0	0	1	0	0	0	0	0	1	0	0	0	0	0	0	0	0	0	0	0	1	0	0	0	0	0	0	0	0	80	136	98	110.667	24	36.3	0	0	0	0	0	NA
228	4	1	27	2	71	160	27.7344	0	0	0	0	0	0	0	0	0	0	0	0	0	0	0	0	0	0	0	0	0	1	0	0	1	0	1	0	0	0	104	120	80	93.3333	22	38.8	0	0	0	0	0	3
212	4	0	84	1	57	160	22.2656	1	0	0	0	0	0	0	0	0	1	0	0	0	0	1	0	1	0	1	0	0	0	1	0	1	0	0	0	0	0	100	151	100	117	22	37.6	1	0	0	0	0	NA
223	11	1	63	1	79	160	30.8594	1	0	0	0	0	0	0	0	0	0	0	0	1	0	1	0	0	0	0	0	0	1	0	0	1	0	0	0	0	0	70	132	75	94	22	36.8	1	0	0	0	0	9
189	10	0	62	2	90	165	33.0579	1	0	0	1	0	0	0	0	0	0	0	1	1	1	1	0	0	0	0	0	0	1	0	0	1	0	0	0	0	0	70	142	87	105.333	24	37.5	0	0	0	0	0	10
152	5	0	61	2	77	154	32.4675	1	0	0	0	1	0	0	0	0	1	1	0	1	1	1	0	0	0	0	0	0	1	0	0	1	0	1	0	0	0	75	158	72	100.667	24	36.9	1	0	0	0	0	10
200	3	0	67	1	90	165	33.0579	1	0	0	0	1	0	0	1	0	1	0	0	0	0	0	0	0	0	0	0	0	1	0	0	1	0	1	0	0	0	82	121	97	105	18	38.8	1	0	1	0	0	NA
186	11	1	64	2	85	165	31.2213	0	0	0	0	0	0	0	0	0	0	0	0	0	1	1	0	1	0	1	0	0	1	0	0	0	0	1	0	0	0	80	198	87	124	26	36.8	1	0	1	0	0	20
78	10	0	78	1	65	165	23.8751	1	0	0	0	1	0	0	0	0	0	0	1	0	0	1	0	0	0	0	0	1	0	0	0	0	0	1	0	0	0	72	139	78	98.3333	22	36	0	0	0	0	0	NA
77	6	0	72	1	65	165	23.8751	0	0	1	0	1	1	0	0	0	1	0	0	0	1	1	0	1	0	0	0	0	0	0	0	0	0	0	0	0	0	98	147	76	99.6667	24	36.5	0	0	0	0	0	NA
206	7	0	38	1	120	180	37.037	1	0	0	0	0	0	0	0	0	0	0	0	0	0	0	0	0	0	0	0	0	1	0	0	1	0	0	0	0	0	90	123	75	91	24	37.8	0	0	0	0	0	2
225	5	0	80	1	51.1	155	21.2695	1	0	0	0	1	0	0	0	0	1	0	0	0	1	1	0	0	0	1	0	1	0	0	0	0	0	0	0	0	0	120	161	69	99.6667	24	37	1	0	0	0	0	12
219	8	0	63	1	82	160	32.0312	1	0	0	1	0	1	0	0	0	0	0	1	0	0	1	0	0	0	0	0	0	0	0	0	1	0	1	0	0	0	88	126	80	95.3333	20	38.6	0	0	0	0	0	9
17	10	0	61	1	60	160	23.4375	1	1	0	0	0	0	0	0	0	0	0	1	0	0	1	0	0	0	1	0	0	0	0	0	0	0	0	0	0	0	60	157	70	99	20	36.6	0	0	0	0	0	NA
184	17	0	25	1	60	172	20.2812	0	0	0	0	0	0	0	0	0	0	0	0	0	1	0	0	0	0	0	0	0	0	0	0	0	0	0	0	0	0	116	97	59	71.6667	22	37.5	1	0	0	0	0	5
213	4	0	52	2	40	153	17.0874	1	0	1	1	0	0	0	0	0	0	0	0	0	0	1	0	0	0	1	0	0	0	0	0	1	0	1	0	0	1	120	183	118	139.667	20	34.4	1	0	1	0	1	20
246	10	0	33	1	134	188	37.9131	1	0	0	1	0	1	0	0	0	0	0	0	0	1	1	0	0	0	0	0	0	1	0	0	1	0	0	0	0	0	101	162	102	122	18	38.8	0	0	0	0	0	18
171	7	0	73	1	70.5	172	23.8304	1	0	0	0	1	0	0	0	0	0	0	0	0	1	0	0	0	0	0	0	0	0	1	0	0	0	1	0	0	0	74	137	91	106.333	20	36.3	0	0	0	0	0	10
14	8	1	52	1	89	170	30.7958	1	0	0	0	0	0	0	0	0	1	0	1	0	0	0	0	0	0	0	0	0	1	0	0	1	0	1	0	0	0	92	125	71	89	20	39.8	0	0	0	0	0	11
13	2	0	87	2	55	155	22.8928	1	0	0	0	1	0	0	0	0	0	0	0	0	1	1	0	0	0	0	0	0	0	0	0	0	0	0	0	0	0	80	132	77	95.3333	22	37.5	0	0	0	0	0	11
181	5	1	51	2	62	158	24.8358	1	1	1	0	1	1	0	0	0	1	0	0	0	0	0	0	0	0	0	0	0	0	0	0	1	0	0	0	0	0	114	110	87	94.6667	26	36.7	1	0	0	0	0	10
194	8	0	58	1	66	165	24.2424	0	0	0	0	1	0	0	0	0	1	0	0	0	0	0	0	0	0	0	0	1	0	0	0	0	0	1	0	0	0	80	136	94	108	28	38	1	0	0	0	0	NA
269	1	0	49	1	73	167	26.1752	1	0	0	1	0	0	0	1	0	1	0	0	0	1	0	0	1	1	0	1	0	0	0	0	0	1	1	0	0	0	90	96	70	78.6667	16	37.6	1	0	0	0	0	6
205	12	0	42	1	78	170	26.9896	0	0	0	1	0	0	0	0	0	0	0	0	0	0	1	0	0	0	0	0	0	1	0	0	1	0	0	0	0	0	88	116	86	96	26	36.6	1	0	0	0	0	5
69	8	0	64	1	60.6	172	20.484	1	1	0	1	0	0	0	0	0	0	0	0	0	0	0	0	0	0	0	0	0	0	0	0	0	0	0	0	0	0	90	135	93	107	26	37.8	0	0	0	0	0	NA
207	13	1	50	1	59	176	19.047	1	0	0	0	1	0	0	0	0	1	0	1	0	0	1	0	0	1	1	0	0	0	0	0	1	1	0	0	0	0	74	110	82	91.3333	26	36	1	0	0	0	0	19
70	8	0	55	2	78	151	34.209	1	0	0	1	0	1	0	1	0	1	0	0	0	0	1	0	0	0	0	0	0	1	0	0	0	0	0	0	0	0	75	139	73	95	24	36.7	0	0	0	0	0	6
12	16	0	81	2	70	145	33.2937	0	0	0	1	0	0	0	0	0	1	0	0	0	1	1	0	0	0	1	0	0	1	0	0	0	0	0	0	0	0	68	150	89	109.333	16	36.8	0	0	0	0	0	NA
175	6	1	83	1	67.8	160	26.4844	1	1	0	0	1	0	0	0	0	0	1	0	0	1	1	0	1	0	0	0	0	0	0	0	1	0	1	0	0	0	78	123	67	85.6667	24	37.2	0	0	0	0	1	13
57	8	0	62	1	75	166	27.2173	0	0	0	1	0	0	0	0	0	1	0	1	0	1	0	0	0	0	0	0	0	1	0	0	0	0	0	0	0	0	70	147	88	107.667	30	36	0	0	0	0	0	6
179	9	0	72	2	71	145	33.7693	0	0	0	0	0	1	0	0	0	0	0	0	0	0	1	0	0	0	0	0	0	1	0	0	0	0	0	0	0	0	50	137	70	92.3333	35	35.7	1	1	0	0	0	17
132	6	0	71	1	74	175	24.1633	1	0	0	0	1	0	0	0	0	1	1	1	0	1	1	0	0	0	0	0	1	0	0	0	1	0	1	0	0	0	94	179	97	124.333	24	36.9	1	0	0	0	1	NA
68	5	0	67	2	57	140	29.0816	1	0	0	1	0	0	0	0	0	1	0	0	0	0	0	0	0	0	0	0	1	1	0	0	0	0	0	0	0	0	92	127	72	90.3333	28	36.5	0	0	0	0	0	6
203	16	1	52	1	70	175	22.8571	1	0	0	1	0	0	0	0	0	1	0	0	1	0	0	0	0	0	0	0	0	0	0	0	1	0	1	0	0	0	80	130	95	106.667	24	37.2	0	0	0	0	0	7
47	10	0	62	1	74	160	28.9062	1	0	0	1	0	1	1	0	0	1	0	0	0	1	0	0	0	0	0	0	0	1	0	0	1	0	0	0	0	1	84	145	65	91.6667	20	37.2	0	0	0	0	0	7
260	1	0	48	2	72	160	28.125	1	0	0	1	0	0	0	0	0	1	0	0	0	1	0	0	0	0	0	0	0	1	0	0	0	0	0	0	0	0	67	122	74	90	24	36.2	0	0	0	0	0	8
64	1	0	82	2	60	155	24.974	1	0	0	0	1	0	0	0	0	0	0	0	0	0	1	0	0	0	0	0	1	0	0	0	0	0	0	0	0	1	83	178	95	122.667	24	36.9	0	0	0	0	0	NA
247	8	0	68	1	108	170	37.3702	1	0	0	0	0	0	0	0	0	1	0	0	0	1	1	0	0	0	0	0	0	1	1	0	1	0	0	0	0	0	100	130	70	90	30	39.3	1	0	0	0	0	11
62	3	1	72	1	80	165	29.3848	1	0	0	1	0	0	0	1	0	0	0	1	0	1	0	0	0	0	0	0	0	1	0	0	1	0	1	0	0	0	84	144	78	100	20	38.4	0	0	0	0	0	8
199	6	0	38	2	96	160	37.5	1	0	1	1	0	0	0	1	0	1	0	0	0	0	0	0	0	0	0	0	0	1	0	0	1	0	0	0	0	0	84	125	71	89	24	38	1	0	0	0	0	2
3	12	0	33	2	59	159	23.3377	1	0	0	0	0	1	0	0	0	1	1	0	0	0	0	0	0	0	0	0	0	0	0	0	0	0	0	0	0	0	66	107	77	87	28	36.7	0	0	0	0	0	NA
188	2	0	83	1	70	160	27.3438	0	0	0	0	0	0	0	0	0	1	0	0	0	0	1	0	0	0	1	0	0	1	0	0	1	0	1	0	0	0	88	161	81	107.667	24	36.9	1	1	1	0	NA	12
2	9	0	53	1	63	160	24.6094	1	0	0	1	0	1	0	0	0	1	0	1	0	0	1	0	0	0	0	0	0	0	1	0	0	0	0	0	0	0	90	132	105	114	20	37.2	0	0	0	0	0	NA
5	4	0	54	1	70	165	25.7117	1	0	1	1	0	1	0	0	0	0	0	0	0	0	0	0	0	0	0	0	0	1	0	0	0	0	0	0	0	0	100	122	93	102.667	20	38.9	0	0	0	0	0	NA
[truncated: 97 more columns]

## Sheet: Description
CaseNo	DOSwhenadmittoICU	Hemoperfusion	Age	Gender	BWkg	Htcm	BMIkgm2	Fever	Fatigue	Myalgia	Drycough	Productivecought	Sorethroat	Nasalcongest	Rhinorrhea	Hemoptysis	Shortnessbreath	NauseaVomiting	Diarrhea	Headache	DM	HTN	COPD	CAD	CHF	CKD	Chronic_liver_disease	Cerebrovascular_disease	ObesityBMI25	Cancer	Immunosuppress	ARDS	Cardiomyopathy	AKI	Rhabdomyolysis	DVT	Pulmonary_embolism	HRatfirstadmission	SBPatfirstadmission	DBPatfirstadmission	MAPatfirstadmission	RRatfirstadmission	BTatfirstadmission	Norepinephrine	Dopamine	Adrenaline	Dobutamine	Tracheostomyyes1no0	APACHEIIatBaseline
	Day of symptom onset when admitted to ICU	1=yes		1=male				0=no	0=no	0=no	0=no	0=no	0=no	0=no	0=no	0=no	0=no	0=no	0=no	0=no	0=no	0=no	0=no	0=no	0=no	0=no	0=no	0=no	0=no	0=no	0=no	0=no	0=no	0=no	0=no	0=no	0=no							0=no	0=no	0=no	0=no	0=no
		0=no		2=female				1=yes	1=yes	1=yes	1=yes	1=yes	1=yes	1=yes	1=yes	1=yes	1=yes	1=yes	1=yes	1=yes	1=yes	1=yes	1=yes	1=yes	1=yes	1=yes	1=yes	1=yes	1=yes	1=solid tumor	1=yes	1=yes	1=yes	1=yes	1=yes	1=yes	1=yes							1=yes	1=yes	1=yes	1=yes	1=yes
																														2= hematologic malignancy
[truncated: 97 more columns]
